# Supplementary material for: Recombinant Virus Quantification Using Single-Cell Droplet Digital PCR: A Method for Infectious Titer Quantification
Source: Viruses. 2023 Apr 26;15(5):1060. doi: 10.3390/v15051060 (PMC10221717; doi:10.3390/v15051060)
Supplement: Supplementary file 1 [file viruses-15-01060-s001.zip]

Archive with 1 entries (1 files):
- viruses-2335707-supplementary.pdf
